# Supplementary material for: Erysipelothrix rhusiopathiae-associated bloodstream infection in a patient with systemic lupus erythematosus: a case report and literature review
Source: Access Microbiol. 2024 Nov 6;6(11):000881.v3. doi: 10.1099/acmi.0.000881.v3 (PMC11649197; doi:10.1099/acmi.0.000881.v3)
Supplement: Uncited Supplementary Material 1. [file acmi-6-00881-s001.xlsx]

## Sheet: csv-erysipelot-set
PMID	Title	Authors	Citation	First Author	Journal/Book	Publication Year	Create Date	PMCID	NIHMS ID	DOI
38914039	Erysipelothrix rhusiopathiae infection in a captive white-lipped peccary (Tayassu pecari) in Finland	Javela HM, Lienemann T, Nordgren H, Malkamäki S, Sainmaa S, Kyyrö J, Airas N.	J Comp Pathol. 2024 Jun 23;212:16-19. doi: 10.1016/j.jcpa.2024.05.003. Online ahead of print.	Javela HM	J Comp Pathol	2024	2024-06-24			10.1016/j.jcpa.2024.05.003
38792772	Bloodstream Infection Caused by Erysipelothrix rhusiopathiae in an Immunocompetent Patient	Mileto I, Merla C, Corbella M, Gaiarsa S, Kuka A, Ghilotti S, De Cata P, Baldanti F, Cambieri P.	Microorganisms. 2024 May 7;12(5):942. doi: 10.3390/microorganisms12050942.	Mileto I	Microorganisms	2024	2024-05-25	PMC11124489		10.3390/microorganisms12050942
38482091	A Rare Presentation of Erysipelothrix rhusiopathiae Endocarditis with Acute Heart Failure	Barkhordarian M, Grijalva M, Liu J, Yasir M, Lo A.	J Community Hosp Intern Med Perspect. 2024 Jan 12;14(1):62-65. doi: 10.55729/2000-9666.1278. eCollection 2024.	Barkhordarian M	J Community Hosp Intern Med Perspect	2024	2024-03-14	PMC10932502		10.55729/2000-9666.1278
38361579	Pathology, microbiology, and genetic diversity associated with Erysipelothrix rhusiopathiae and novel Erysipelothrix spp. infections in southern sea otters (Enhydra lutris nereis)	Chang RK, Miller MA, Tekedar HC, Rose D, García JC, LaFrentz BR, Older CE, Waldbieser GC, Pomaranski E, Shahin K, Camus AC, Batac F, Byrne BA, Murray MJ, Griffin MJ, Soto E.	Front Microbiol. 2024 Feb 1;14:1303235. doi: 10.3389/fmicb.2023.1303235. eCollection 2023.	Chang RK	Front Microbiol	2024	2024-02-16	PMC10867225		10.3389/fmicb.2023.1303235
38359084	Erysipelothrix amsterdamensis sp. nov., associated with mortalities among endangered seabirds	Zhong J, Medvecky M, Tornos J, Clessin A, Le Net R, Gantelet H, Gamble A, Forde TL, Boulinier T.	Int J Syst Evol Microbiol. 2024 Feb;74(2). doi: 10.1099/ijsem.0.006264.	Zhong J	Int J Syst Evol Microbiol	2024	2024-02-15			10.1099/ijsem.0.006264
38299848	Erysipelas with preferential brain and skin involvement in a Mediterranean bottlenose dolphin Tursiops truncatus	Martino L, Serrano B, Alomar J, Pérez L, Aragon V, Cobos A, Abarca ML, Yazdi Z, Soto E, Domingo M.	Dis Aquat Organ. 2024 Feb 1;157:31-43. doi: 10.3354/dao03770.	Martino L	Dis Aquat Organ	2024	2024-02-01			10.3354/dao03770
38075421	Did the updated Duke criteria missed Erysipelothrix rhusiopathiae from the list of typical microorganisms causing infective endocarditis?	Volpicelli L, Oliva A, Venditti M.	Infez Med. 2023 Dec 1;31(4):425-428. doi: 10.53854/liim-3104-1. eCollection 2023.	Volpicelli L	Infez Med	2023	2023-12-11	PMC10705859		10.53854/liim-3104-1
37987589	Systemic Erysipelas Outbreak among Free-Ranging Bottlenose Dolphins, San Diego, California, USA, 2022	Danil K, Colegrove KM, Delaney MA, Mena A, Stedman N, Wurster E.	Emerg Infect Dis. 2023 Dec;29(12):2561-2563. doi: 10.3201/eid2912.230811.	Danil K	Emerg Infect Dis	2023	2023-11-21	PMC10683814		10.3201/eid2912.230811
37848276	Erysipelothrix rhusiopathiae cellulitis with associated bacteraemia following seafood preparation	Datri JM, Ledet L, Burke VE.	BMJ Case Rep. 2023 Oct 17;16(10):e248430. doi: 10.1136/bcr-2021-248430.	Datri JM	BMJ Case Rep	2023	2023-10-17	PMC10583056		10.1136/bcr-2021-248430
37470355	Cook Inlet beluga whale Delphinapterus leucas with valvular endocarditis, encephalitis, rhabdomyolysis, heavy parasitism and fungal dermatitis	Rouse NM, Burek-Huntington K.	Dis Aquat Organ. 2023 Jul 20;155:1-6. doi: 10.3354/dao03736.	Rouse NM	Dis Aquat Organ	2023	2023-07-20			10.3354/dao03736
37140121	Erysipelothrix rhusiopathiae Infection Associated with Swollen Head Syndrome in a Broiler Breeder Flock in North Georgia	Shamoun K, Tracy L, Lee C, Grogan K, Nicholds J, Franca M, Shepherd E.	Avian Dis. 2023 Mar;67(1):119-123. doi: 10.1637/aviandiseases-D-22-00060.	Shamoun K	Avian Dis	2023	2023-05-04			10.1637/aviandiseases-D-22-00060
37090149	Erysipelothrix Bacteremia; is Endocarditis a Rule?	Challa HR, Tayade AC, Venkatesh S, Nambi PS.	J Glob Infect Dis. 2022 Nov 1;15(1):31-34. doi: 10.4103/jgid.jgid_30_22. eCollection 2023 Jan-Mar.	Challa HR	J Glob Infect Dis	2022	2023-04-24	PMC10118208		10.4103/jgid.jgid_30_22
36353709	Human Erysipelothrix rhusiopathiae infection via bath water - case report and genome announcement	Zautner AE, Tersteegen A, Schiffner CJ, Ðilas M, Marquardt P, Riediger M, Delker AM, Mäde D, Kaasch AJ.	Front Cell Infect Microbiol. 2022 Oct 24;12:981477. doi: 10.3389/fcimb.2022.981477. eCollection 2022.	Zautner AE	Front Cell Infect Microbiol	2022	2022-11-10	PMC9637936		10.3389/fcimb.2022.981477
36106220	Triple Threat: A Case of Erysipelothrix rhusiopathiae Septicemia Complicated by Multi-Valvular Endocarditis, Spinal Osteomyelitis, and Septic Embolic Stroke	De Narvaez E, Schoenfeld D, Elshereye A, Tran JD, Oehler RL.	Cureus. 2022 Aug 8;14(8):e27789. doi: 10.7759/cureus.27789. eCollection 2022 Aug.	De Narvaez E	Cureus	2022	2022-09-15	PMC9451597		10.7759/cureus.27789
36094891	A recurrent prosthetic joint infection caused by Erysipelothrix rhusiopathiae: case report and literature review	Boukthir S, Common H, Arvieux C, Cattoir V, Patrat-Delon S, Jolivet-Gougeon A.	J Med Microbiol. 2022 Sep;71(9). doi: 10.1099/jmm.0.001580.	Boukthir S	J Med Microbiol	2022	2022-09-12			10.1099/jmm.0.001580
35730954	Draft Genome Sequences of Erysipelothrix sp. Strains Isolated from Stranded Septic Bottlenose Dolphins in Alabama, USA	Nesbitt K, Bloodgood J, Mullis MM, Deming AC, Colegrove K, Kiel Reese B.	Microbiol Resour Announc. 2022 Jul 21;11(7):e0027322. doi: 10.1128/mra.00273-22. Epub 2022 Jun 22.	Nesbitt K	Microbiol Resour Announc	2022	2022-06-22	PMC9302081		10.1128/mra.00273-22
35601944	Clinical manifestations, associated diseases, diagnosis, and treatment of human infections caused by Erysipelothrix rhusiopathiae: a systematic review	Rostamian M, Rahmati D, Akya A.	Germs. 2022 Mar 31;12(1):16-31. doi: 10.18683/germs.2022.1303. eCollection 2022 Mar.	Rostamian M	Germs	2022	2022-05-23	PMC9113682		10.18683/germs.2022.1303
35601406	Pathological and Genomic Findings of Erysipelothrix rhusiopathiae Isolated From a Free-Ranging Rough-Toothed Dolphin Steno bredanensis (Cetacea: Delphinidae) Stranded in Korea	Lee K, Park SY, Seo HW, Cho Y, Choi SG, Seo S, Han W, Lee NK, Kwon H, Han JE, Kim JH.	Front Vet Sci. 2022 May 6;9:774836. doi: 10.3389/fvets.2022.774836. eCollection 2022.	Lee K	Front Vet Sci	2022	2022-05-23	PMC9120913		10.3389/fvets.2022.774836
35075947	An unusual outbreak of erysipelas on a goat farm in Pennsylvania	Palm HA, Thirumalapura NR, Boger LA, Ringler SR.	J Vet Diagn Invest. 2022 Mar;34(2):268-272. doi: 10.1177/10406387211072831. Epub 2022 Jan 25.	Palm HA	J Vet Diagn Invest	2022	2022-01-25	PMC8921819		10.1177/10406387211072831
34910716	Erysipelothrix rhusiopathiae Prosthetic Joint Infection in an Immunocompromised Patient: A Case Report	Mahon J, Phoenix E, Sundanum S, O'Rourke K, O'Sullivan CE, Merghani K.	JBJS Case Connect. 2021 Dec 15;11(4). doi: 10.2106/JBJS.CC.21.00183.	Mahon J	JBJS Case Connect	2021	2021-12-15			10.2106/JBJS.CC.21.00183
34263732	Systemic Erysipelothrix rhusiopathiae in seven free-ranging delphinids stranded in England and Wales	Ceccolini ME, Wessels M, Macgregor SK, Deaville R, Perkins M, Jepson PD, John SK, Guthrie A.	Dis Aquat Organ. 2021 Jul 15;145:173-184. doi: 10.3354/dao03609.	Ceccolini ME	Dis Aquat Organ	2021	2021-07-15			10.3354/dao03609
34080351	An Unusual Case of Aortic and Mitral Valve Involved Erysipelothrix rhusiopathiae-Induced Endocarditis: Rare Zoonosis with Devastating Outcome	Oh BK, Kim HA, Lee SJ, Lee SH, Lee JY, Kim BJ, Kim BS, Kang JH, Kim JW, Choi HI, Sung KC.	J Cardiovasc Imaging. 2021 Oct;29(4):387-389. doi: 10.4250/jcvi.2021.0050. Epub 2021 May 7.	Oh BK	J Cardiovasc Imaging	2021	2021-06-03	PMC8592683		10.4250/jcvi.2021.0050
34031070	Erysipelothrix rhusiopathiae infection by geese to human transmission	Meier SM, Kottwitz J, Keller DI, Albini S.	BMJ Case Rep. 2021 May 24;14(5):e240073. doi: 10.1136/bcr-2020-240073.	Meier SM	BMJ Case Rep	2021	2021-05-25	PMC8149300		10.1136/bcr-2020-240073
34026538	Sweet syndrome as a cutaneous manifestation in a patient with Erysipelothrix rhusiopathiae bacteremia: A case report	Kiratikanon S, Thongwitokomarn H, Chaiwarith R, Salee P, Mahanupab P, Jamjanya S, Chieosilapatham P, Prinyaroj N, Tovanabutra N, Chiewchanvit S, Chuamanochan M.	IDCases. 2021 May 8;24:e01148. doi: 10.1016/j.idcr.2021.e01148. eCollection 2021.	Kiratikanon S	IDCases	2021	2021-05-24	PMC8134073		10.1016/j.idcr.2021.e01148
33570103	Retrospective Summary of Erysipelothrix rhusiopathiae Diagnosed in Avian Species in California (2000-19)	Silva AP, Cooper G, Blakey J, Jerry C, Shivaprasad HL, Stoute S.	Avian Dis. 2020 Dec 1;64(4):499-506. doi: 10.1637/aviandiseases-D20-00038.	Silva AP	Avian Dis	2020	2021-02-11			10.1637/aviandiseases-D20-00038
33535396	First Report of Genetic Variability of Erysipelothrix sp. Strain 2 in Turkeys Associated to Vero Cells Morphometric Alteration	Dos Reis TFM, Hoepers PG, Peres PABM, Mendonça EP, de Sousa Braga PF, Beletti ME, Rossi DA, Grazziotin AL, Goulart LR, Fonseca BB.	Pathogens. 2021 Feb 1;10(2):141. doi: 10.3390/pathogens10020141.	Dos Reis TFM	Pathogens	2021	2021-02-04	PMC7912226		10.3390/pathogens10020141
32995274	Erysipelothrix rhusiopathiae endocarditis	Wang T, Khan D, Mobarakai N.	IDCases. 2020 Sep 9;22:e00958. doi: 10.1016/j.idcr.2020.e00958. eCollection 2020.	Wang T	IDCases	2020	2020-09-30	PMC7508995		10.1016/j.idcr.2020.e00958
32928307	Immune responses upon experimental Erysipelothrix rhusiopathiae infection of naïve and vaccinated chickens	Wattrang E, Eriksson H, Jinnerot T, Persson M, Bagge E, Söderlund R, Naghizadeh M, Dalgaard TS.	Vet Res. 2020 Sep 14;51(1):114. doi: 10.1186/s13567-020-00830-9.	Wattrang E	Vet Res	2020	2020-09-15	PMC7488726		10.1186/s13567-020-00830-9
32920167	Erysipelothrix rhusiopathiae Endocarditis in a Patient With Severe Unicuspid Aortic Valve Damage Complicated With Acquired Ventricular Septal Defect	Skorupski WJ, Olasińska-Wiśniewska A, Kępski S, Janus M, Pyda M, Puślecki M, Jemielity M, Grygier M, Lesiak M.	Can J Cardiol. 2021 Mar;37(3):523.e1-523.e3. doi: 10.1016/j.cjca.2020.09.002. Epub 2020 Sep 10.	Skorupski WJ	Can J Cardiol	2021	2020-09-13			10.1016/j.cjca.2020.09.002
32912219	Infective endocarditis due to Erysipelothrix rhusiopathiae in a dog - a case report	Cabrera-García AI, Müller F, Rödler FS, Traub F, Heilmann RM.	BMC Vet Res. 2020 Sep 10;16(1):328. doi: 10.1186/s12917-020-02546-6.	Cabrera-García AI	BMC Vet Res	2020	2020-09-11	PMC7488128		10.1186/s12917-020-02546-6
32532177	Cases of high mortality in cull sows and feeder pigs associated with Streptococcus equi subsp. zooepidemicus septicemia	Sitthicharoenchai P, Derscheid R, Schwartz K, Macedo N, Sahin O, Chen X, Li G, Main R, Burrough E.	J Vet Diagn Invest. 2020 Jul;32(4):565-571. doi: 10.1177/1040638720927669. Epub 2020 Jun 12.	Sitthicharoenchai P	J Vet Diagn Invest	2020	2020-06-14	PMC7438661		10.1177/1040638720927669
32499982	An Unusual Case of Tricuspid Valve Infective Endocarditis Caused by Erysipelothrix Rhusiopathiae	Karambelkar P, Rojulpote C, Borja AJ, Youngs C, Bhattaru A.	Cureus. 2020 May 3;12(5):e7942. doi: 10.7759/cureus.7942.	Karambelkar P	Cureus	2020	2020-06-06	PMC7266562		10.7759/cureus.7942
32053172	Erysipelothrix rhusiopathiae endocarditis presenting with stroke	Tan YA, Ng KC, Cheo SW, Low QJ, Chia YK.	QJM. 2020 Jul 1;113(7):485-487. doi: 10.1093/qjmed/hcaa025.	Tan YA	QJM	2020	2020-02-14			10.1093/qjmed/hcaa025
31967438	Use of Commercial Swine Live Attenuated Vaccine to Control an Erysipelothrix rhusiopathiae Outbreak in Commercial Cage-Free Layer Chickens	Crespo R, Bland M, Opriessnig T.	Avian Dis. 2019 Sep 1;63(3):520-524. doi: 10.1637/12004-112118-Case.1.	Crespo R	Avian Dis	2019	2020-01-23			10.1637/12004-112118-Case.1
31862813	Native valve endocarditis caused by E rysipelothrix Rh usiopathiae: presenting with refractory heart failure and requiring surgical valve replacement-report on a rare zoonosis	Altibi AM, Khalid M, Kak V, Patel B.	BMJ Case Rep. 2019 Dec 19;12(12):e230891. doi: 10.1136/bcr-2019-230891.	Altibi AM	BMJ Case Rep	2019	2019-12-22	PMC6936573		10.1136/bcr-2019-230891
31854342	Erysipelothrix rhusiopathiae and contact with snow crab	Yasri S, Wiwanitkit V.	Can J Rural Med. 2020 Jan-Mar;25(1):49. doi: 10.4103/CJRM.CJRM_80_19.	Yasri S	Can J Rural Med	2020	2019-12-20			10.4103/CJRM.CJRM_80_19
31756940	Impact of a Live Attenuated Classical Swine Fever Virus Introduced to Jeju Island, a CSF-Free Area	Choe S, Kim JH, Kim KS, Song S, Kang WC, Kim HJ, Park GN, Cha RM, Cho IS, Hyun BH, Park BK, An DJ.	Pathogens. 2019 Nov 20;8(4):251. doi: 10.3390/pathogens8040251.	Choe S	Pathogens	2019	2019-11-24	PMC6963429		10.3390/pathogens8040251
31690415	Erysipelothrix Septicaemia and Hepatitis in a Colony of Humboldt Penguins (Spheniscus humboldti)	Xie S, Hsu CD, Tan BZY, Tay YH, Wong WK.	J Comp Pathol. 2019 Oct;172:5-10. doi: 10.1016/j.jcpa.2019.08.004. Epub 2019 Sep 17.	Xie S	J Comp Pathol	2019	2019-11-07			10.1016/j.jcpa.2019.08.004
31647801	Erysipelothrix rhusiopathiae bacteraemia in an immunocompromised host: the unexpected complication of a crustacean altercation	Jones E, Burrell P, Barnett T, Lyons-Ewing D, Nuttall E.	N Z Med J. 2019 Oct 25;132(1504):99-102.	Jones E	N Z Med J	2019	2019-10-25
31552871	Catch of a lifetime - Erysipelothrix rhusiopathiae bacteraemia, septicaemia, endocarditis and osteomyelitis in a Newfoundland crab fisherman and butcher	Wilson N, Patey C, Howse D.	Can J Rural Med. 2019 Oct-Dec;24(4):123-126. doi: 10.4103/CJRM.CJRM_8_18.	Wilson N	Can J Rural Med	2019	2019-09-26			10.4103/CJRM.CJRM_8_18
31548316	Genome-Wide Identification of Virulence Genes in Erysipelothrix rhusiopathiae: Use of a Mutant Deficient in a tagF Homolog as a Safe Oral Vaccine against Swine Erysipelas	Shimoji Y, Ogawa Y, Tsukio M, Shiraiwa K, Nishikawa S, Eguchi M.	Infect Immun. 2019 Nov 18;87(12):e00673-19. doi: 10.1128/IAI.00673-19. Print 2019 Dec.	Shimoji Y	Infect Immun	2019	2019-09-25	PMC6867862		10.1128/IAI.00673-19
31516830	Erysipelothrix rhusiopathiae bacteremia following a cat bite	Kobayashi KI, Kawano T, Mizuno S, Kubo K, Komiya N, Otsu S.	IDCases. 2019 Aug 29;18:e00631. doi: 10.1016/j.idcr.2019.e00631. eCollection 2019.	Kobayashi KI	IDCases	2019	2019-09-14	PMC6731353		10.1016/j.idcr.2019.e00631
31483309	Pericarditis due to an unusual microorganismin an immunocompromised patient	Özkalaycı F, Aydın M, Altay H, Kocabaş U, Pehlivanoğlu S.	Turk Kardiyol Dern Ars. 2019 Sep;47(6):507-511. doi: 10.5543/tkda.2018.51931.	Özkalaycı F	Turk Kardiyol Dern Ars	2019	2019-09-05			10.5543/tkda.2018.51931
31338300	Erysipelothrix rhusiopathiae endocarditis diagnosed by broad range 16s rRNA PCR gene sequencing	Balkhair A, Al Lawati H, Al Riyami M, Alameddine T, Al Amin M, Al Adawi B.	IDCases. 2019 Jul 11;18:e00584. doi: 10.1016/j.idcr.2019.e00584. eCollection 2019.	Balkhair A	IDCases	2019	2019-07-25	PMC6630084		10.1016/j.idcr.2019.e00584
31127014	Closing the Brief Case: Erysipelothrix Bacteremia and Endocarditis in a 59-Year-Old Immunocompromised Male on Chronic High-Dose Steroids	Jean S, Lainhart W, Yarbrough ML.	J Clin Microbiol. 2019 May 24;57(6):e02032-18. doi: 10.1128/JCM.02032-18. Print 2019 Jun.	Jean S	J Clin Microbiol	2019	2019-05-26	PMC6535604		10.1128/JCM.02032-18
31127013	The Brief Case: Erysipelothrix Bacteremia and Endocarditis in a 59-Year-Old Immunocompromised Male on Chronic High-Dose Steroids	Jean S, Lainhart W, Yarbrough ML.	J Clin Microbiol. 2019 May 24;57(6):e02031-18. doi: 10.1128/JCM.02031-18. Print 2019 Jun.	Jean S	J Clin Microbiol	2019	2019-05-26	PMC6535599		10.1128/JCM.02031-18
30555140	Erysipelothrix rhusiopathiae septicaemia in systemic lupus erythematosus	Feasi M, Pontali E, Usiglio D, Mori M, Cassola G.	Infez Med. 2018 Dec 1;26(4):356-358.	Feasi M	Infez Med	2018	2018-12-18
30542523	Aortic valve endocarditis with Erysipelothrix rhusiopathiae: A rare zoonosis	Nielsen JJ, Blomberg B, Gaïni S, Lundemoen S.	Infect Dis Rep. 2018 Nov 6;10(3):7770. doi: 10.4081/idr.2018.7770. eCollection 2018 Nov 6.	Nielsen JJ	Infect Dis Rep	2018	2018-12-14	PMC6240838		10.4081/idr.2018.7770
29891546	Identification of the Chromosomal Region Essential for Serovar-Specific Antigen and Virulence of Serovar 1 and 2 Strains of Erysipelothrix rhusiopathiae	Ogawa Y, Shiraiwa K, Nishikawa S, Eguchi M, Shimoji Y.	Infect Immun. 2018 Aug 22;86(9):e00324-18. doi: 10.1128/IAI.00324-18. Print 2018 Sep.	Ogawa Y	Infect Immun	2018	2018-06-13	PMC6105884		10.1128/IAI.00324-18
29656843	Erysipelothrix rhusiopathiae knee prosthesis infection	Gazeau P, Rezig S, Quaesaet L, Williams T, Tande D, Ansart S.	Med Mal Infect. 2018 Aug;48(5):372-373. doi: 10.1016/j.medmal.2018.02.002. Epub 2018 Apr 13.	Gazeau P	Med Mal Infect	2018	2018-04-17			10.1016/j.medmal.2018.02.002
29619324	Novel case of penicillin resistant E. rhusiopathiae septicemia: Case report with review of the literature	Rihana N, Hemminger A, Green S.	IDCases. 2018 Jan 31;11:67-69. doi: 10.1016/j.idcr.2018.01.005. eCollection 2018.	Rihana N	IDCases	2018	2018-04-06	PMC5881438		10.1016/j.idcr.2018.01.005
28761204	Isolation and Detection of Erysipelothrix rhusiopathiae and Its Distribution in Humans and Animals by Phenotypical and Molecular Methods in Ahvaz-Iran in 2015	Balootaki PA, Amin M, Haghparasti F, Rokhbakhsh-Zamin F.	Iran J Med Sci. 2017 Jul;42(4):377-383.	Balootaki PA	Iran J Med Sci	2017	2017-08-02	PMC5523045
28206705	Erysipelothrix rhusiopathiae bloodstream infection - A 22-year experience at Mayo Clinic, Minnesota	Tan EM, Marcelin JR, Adeel N, Lewis RJ, Enzler MJ, Tosh PK.	Zoonoses Public Health. 2017 Nov;64(7):e65-e72. doi: 10.1111/zph.12348. Epub 2017 Feb 16.	Tan EM	Zoonoses Public Health	2017	2017-02-17			10.1111/zph.12348
30951512	Shock caused by multidrug-resistant Erysipelothrix rhusiopathiae bacteremia: a rare case report and literature review	Liu Z, Zhao M.	J Infect Dev Ctries. 2017 Feb 4;11(6):508-512. doi: 10.3855/jidc.7448.	Liu Z	J Infect Dev Ctries	2017	2019-04-06			10.3855/jidc.7448
28139956	BACTERIAL MICROBIOTA IN HARBOR SEALS (PHOCA VITULINA) FROM THE NORTH SEA OF SCHLESWIG-HOLSTEIN, GERMANY, AROUND THE TIME OF MORBILLIVIRUS AND INFLUENZA EPIDEMICS	Siebert U, Rademaker M, Ulrich SA, Wohlsein P, Ronnenberg K, Prenger-Berninghoff E.	J Wildl Dis. 2017 Apr;53(2):201-214. doi: 10.7589/2015-11-320. Epub 2017 Jan 31.	Siebert U	J Wildl Dis	2017	2017-02-01			10.7589/2015-11-320
28056818	Infectious tenosynovitis with bloodstream infection caused by Erysipelothrix rhusiopathiae, a case report on an occupational pathogen	Hofseth K, Dalen H, Kibsgaard L, Nebb S, Kümmel A, Mehl A.	BMC Infect Dis. 2017 Jan 5;17(1):12. doi: 10.1186/s12879-016-2102-1.	Hofseth K	BMC Infect Dis	2017	2017-01-07	PMC5217415		10.1186/s12879-016-2102-1
27873166	A dangerous hobby? Erysipelothrix rhusiopathiae bacteremia most probably acquired from freshwater aquarium fish handling	Asimaki E, Nolte O, Overesch G, Strahm C.	Infection. 2017 Aug;45(4):557-562. doi: 10.1007/s15010-016-0966-z. Epub 2016 Nov 21.	Asimaki E	Infection	2017	2016-11-23			10.1007/s15010-016-0966-z
27786163	Evaluation of anti-Erysipelothrix rhusiopathiae IgG response in bottlenose dolphins Tursiops truncatus to a commercial pig vaccine	Nollens HH, Giménez-Lirola LG, Robeck TR, Schmitt TL, DiRocco S, Opriessnig T.	Dis Aquat Organ. 2016 Oct 27;121(3):249-256. doi: 10.3354/dao03061.	Nollens HH	Dis Aquat Organ	2016	2016-10-28			10.3354/dao03061
27707676	Erysipelothrix rhusiopathiae bacteremia: a challenging diagnosis!	Micaelo M, Rasmy P, Amara M, Lambert J, Coutard A, Pangon B.	Ann Biol Clin (Paris). 2016 Oct 1;74(5):613-615. doi: 10.1684/abc.2016.1183.	Micaelo M	Ann Biol Clin (Paris)	2016	2016-10-07			10.1684/abc.2016.1183
27175196	Endocarditis associated with Erysipelothrix rhusiopathiae in a fat-tailed ram	Aslani MR, Ebrahimi Kahrisangi A, Baghban F, Kazemi A, Heidari M, Salehi N.	Iran J Vet Res. 2015 Summer;16(3):310-2.	Aslani MR	Iran J Vet Res	2015	2016-05-14	PMC4782705
27112902	Systemic Erysipelothrix rhusiopathiae infection not associated with endocarditis highlighting bacteriological diagnosis difficulties Case report and literature review	Volard B, Mignot L, Piednoir E, de Champs C, Limelette A, Guillard T.	Ann Biol Clin (Paris). 2016 Jun 1;74(3):306-12. doi: 10.1684/abc.2016.1140.	Volard B	Ann Biol Clin (Paris)	2016	2016-04-27			10.1684/abc.2016.1140
27103974	Erysipelothrix Rhusiopathiae Bacteremia without Endocarditis: Rapid Identification from Positive Blood Culture by MALDI-TOF Mass Spectrometry. A Case Report and Literature Review	Principe L, Bracco S, Mauri C, Tonolo S, Pini B, Luzzaro F.	Infect Dis Rep. 2016 Mar 21;8(1):6368. doi: 10.4081/idr.2016.6368. eCollection 2016 Mar 21.	Principe L	Infect Dis Rep	2016	2016-04-23	PMC4815943		10.4081/idr.2016.6368
26829271	Comparison of the efficacy of prednisone and cyclosporine for treatment of dogs with primary immune-mediated polyarthritis	Rhoades AC, Vernau W, Kass PH, Herrera MA, Sykes JE.	J Am Vet Med Assoc. 2016 Feb 15;248(4):395-404. doi: 10.2460/javma.248.4.395.	Rhoades AC	J Am Vet Med Assoc	2016	2016-02-02			10.2460/javma.248.4.395
26758657	Fluorescent microbead-based immunoassay for anti-Erysipelothrix rhusiopathiae antibody detection in cetaceans	Melero M, Giménez-Lirola LG, Rubio-Guerri C, Crespo-Picazo JL, Sierra E, García-Párraga D, García-Peña FJ, Arbelo M, Álvaro T, Valls M, Sánchez-Vizcaíno JM.	Dis Aquat Organ. 2016 Jan 13;117(3):237-43. doi: 10.3354/dao02948.	Melero M	Dis Aquat Organ	2016	2016-01-14			10.3354/dao02948
26378410	Fatal Erysipelothrix rhusiopathiae septicemia in two Atlantic dolphins (Stenella frontalis and Tursiops truncatus)	Díaz-Delgado J, Arbelo M, Sierra E, Vela A, Domínguez M, Paz Y, Andrada M, Domínguez L, Fernández A.	Dis Aquat Organ. 2015 Sep 17;116(1):75-81. doi: 10.3354/dao02900.	Díaz-Delgado J	Dis Aquat Organ	2015	2015-09-18			10.3354/dao02900
26100922	Safety and efficacy of a new octavalent combined Erysipelas, Parvo and Leptospira vaccine in gilts against Leptospira interrogans serovar Pomona associated disease and foetal death	Jacobs AA, Harks F, Hoeijmakers M, Collell M, Segers RP.	Vaccine. 2015 Jul 31;33(32):3963-9. doi: 10.1016/j.vaccine.2015.06.048. Epub 2015 Jun 20.	Jacobs AA	Vaccine	2015	2015-06-24			10.1016/j.vaccine.2015.06.048
26015797	Sepsis due to Erysipelothrix rhusiopathiae in a patient with chronic lymphocytic leukemia associated with bronchopneumonia due to Pseudomonas aeruginosa and Escherichia coli: A case report	Bîrlutiu V.	Can J Infect Dis Med Microbiol. 2015 Mar-Apr;26(2):108-10. doi: 10.1155/2015/707032.	Bîrlutiu V	Can J Infect Dis Med Microbiol	2015	2015-05-28	PMC4419814		10.1155/2015/707032
25785050	Erysipelothrix rhusiopathiae-induced aortic valve endocarditis: case report and literature review	Hua P, Liu J, Tao J, Liu J, Yang Y, Yang S.	Int J Clin Exp Med. 2015 Jan 15;8(1):730-6. eCollection 2015.	Hua P	Int J Clin Exp Med	2015	2015-03-19	PMC4358505
25649849	Characterization of Erysipelothrix rhusiopathiae strains isolated from acute swine erysipelas outbreaks in Eastern China	Zou Y, Zhu X, Muhammad HM, Jiang P, Li Y.	J Vet Med Sci. 2015 Jun;77(6):653-60. doi: 10.1292/jvms.14-0589. Epub 2015 Feb 3.	Zou Y	J Vet Med Sci	2015	2015-02-05	PMC4488401		10.1292/jvms.14-0589
25080974	First report of Erysipelothrix rhusiopathiae-associated septicaemia and histologic changes in cultured Australian eels, Anguilla reinhardtii (Steindachner, 1867) and A. australis (Richardson, 1841)	Chong RS, Shinwari MW, Amigh MJ, Aravena-Roman M, Riley TV.	J Fish Dis. 2015 Sep;38(9):839-47. doi: 10.1111/jfd.12293. Epub 2014 Jul 31.	Chong RS	J Fish Dis	2015	2014-08-02			10.1111/jfd.12293
24856134	Phosphorylcholine and SpaA, a choline-binding protein, are involved in the adherence of Erysipelothrix rhusiopathiae to porcine endothelial cells, but this adherence is not mediated by the PAF receptor	Harada T, Ogawa Y, Eguchi M, Shi F, Sato M, Uchida K, Nakayama H, Shimoji Y.	Vet Microbiol. 2014 Aug 6;172(1-2):216-22. doi: 10.1016/j.vetmic.2014.04.012. Epub 2014 May 9.	Harada T	Vet Microbiol	2014	2014-05-27			10.1016/j.vetmic.2014.04.012
24772603	Erysipelothrix rhusiopathiae bacteremia without endocarditis associated with psoas abscess: the first case report in Thailand	Upapan P, Chayakulkeeree M.	J Med Assoc Thai. 2014 Mar;97 Suppl 3:S232-6.	Upapan P	J Med Assoc Thai	2014	2014-04-30
24072768	Native valve endocarditis caused by Erysipelothrix rhusiopathiae in an immunocompetent individual	Kaya S, Gençalioğlu E, Yıldırım SS, Altun G, Yılmaz G, Köksal I.	J Med Microbiol. 2013 Dec;62(Pt 12):1911-1913. doi: 10.1099/jmm.0.059931-0. Epub 2013 Sep 26.	Kaya S	J Med Microbiol	2013	2013-09-28			10.1099/jmm.0.059931-0
23988830	Erysipelothrix bacteremia without endocarditis: rare event or under-reported occurrence?	Drekonja DM.	Diagn Microbiol Infect Dis. 2013 Nov;77(3):280-1. doi: 10.1016/j.diagmicrobio.2013.07.002. Epub 2013 Aug 27.	Drekonja DM	Diagn Microbiol Infect Dis	2013	2013-08-31			10.1016/j.diagmicrobio.2013.07.002
23819078	Nonspecific Erysipelothrix rhusiopathiae Bacteremia in a Patient with Subclinical Alcoholic Liver Disease	Kichloo AA, Hallac A, Mousavi B, Hirekhan O.	Case Rep Infect Dis. 2013;2013:474593. doi: 10.1155/2013/474593. Epub 2013 May 30.	Kichloo AA	Case Rep Infect Dis	2013	2013-07-03	PMC3683446		10.1155/2013/474593
23662222	Septicemia and Aortic Valve Endocarditis due to Erysipelothrix rhusiopathiae in a Homeless Man	Campbell D, Cowan M.	Case Rep Infect Dis. 2013;2013:923034. doi: 10.1155/2013/923034. Epub 2013 Apr 10.	Campbell D	Case Rep Infect Dis	2013	2013-05-11	PMC3639695		10.1155/2013/923034
23559657	Something fishy: an unusual Erysipelothrix rhusiopathiae infection in an immunocompromised individual	Sinclair M, Hawkins A, Testro A.	BMJ Case Rep. 2013 Apr 3;2013:bcr2013008873. doi: 10.1136/bcr-2013-008873.	Sinclair M	BMJ Case Rep	2013	2013-04-06	PMC3645230		10.1136/bcr-2013-008873
23545868	Mitral regurgitation jet around neoannulus: mitral valve replacement in erysipelothrix rhusiopathiae endocarditis	Basu R, Tewari P.	Ann Card Anaesth. 2013 Apr-Jun;16(2):129-32. doi: 10.4103/0971-9784.109765.	Basu R	Ann Card Anaesth	2013	2013-04-03			10.4103/0971-9784.109765
23140319	A case of apparent canine erysipeloid associated with Erysipelothrix rhusiopathiae bacteraemia	Foster JD, Hartmann FA, Moriello KA.	Vet Dermatol. 2012 Dec;23(6):528-e108. doi: 10.1111/j.1365-3164.2012.01115.x.	Foster JD	Vet Dermatol	2012	2012-11-13			10.1111/j.1365-3164.2012.01115.x
22957967	Cutaneous Erysipelothrix rhusiopathiae (erysipeloid) infection in an immunocompromised child	Boyd AS, Ritchie C, Fenton JS.	Pediatr Dermatol. 2014 Mar-Apr;31(2):232-5. doi: 10.1111/j.1525-1470.2012.01835.x. Epub 2012 Sep 7.	Boyd AS	Pediatr Dermatol	2014	2012-09-11			10.1111/j.1525-1470.2012.01835.x
22664947	Active infective endocarditis due to Erysipelothrix rhusiopathiae: zoonosis caused by vancomycin-resistant gram-positive rod	Miura T, Hashizume K, Ariyoshi T, Miwa T, Furumoto A, Izumida M, Yanagihara K, Eishi K.	Gen Thorac Cardiovasc Surg. 2013 Feb;61(2):96-9. doi: 10.1007/s11748-012-0105-4. Epub 2012 Jun 5.	Miura T	Gen Thorac Cardiovasc Surg	2013	2012-06-06			10.1007/s11748-012-0105-4
22526696	Empyema in spinal canal in thoracic region, abscesses in paravertebral space, spondylitis: in clinical course of zoonosis Erysipelothrix rhusiopathiae	Andrychowski J, Jasielski P, Netczuk T, Czernicki Z.	Eur Spine J. 2012 Jun;21 Suppl 4(Suppl 4):S557-63. doi: 10.1007/s00586-012-2289-9. Epub 2012 Apr 17.	Andrychowski J	Eur Spine J	2012	2012-04-25	PMC3369048		10.1007/s00586-012-2289-9
22303633	First case of erysipelas in a free-ranging bottlenose dolphin (Tursiops truncatus) stranded in the Mediterranean Sea	Melero M, Rubio-Guerri C, Crespo JL, Arbelo M, Vela AI, García-Párraga D, Sierra E, Domínguez L, Sánchez-Vizcaíno JM.	Dis Aquat Organ. 2011 Dec 6;97(2):167-70. doi: 10.3354/dao02412.	Melero M	Dis Aquat Organ	2011	2012-02-07			10.3354/dao02412
22143815	Serological and pathogenic characterization of Erysipelothrix rhusiopathiae isolates from two human cases of endocarditis in Japan	Harada K, Amano K, Akimoto S, Yamamoto K, Yamamoto Y, Yanagihara K, Kohno S, Kishida N, Takahashi T.	New Microbiol. 2011 Oct;34(4):409-12. Epub 2011 Oct 31.	Harada K	New Microbiol	2011	2011-12-07
21878682	Outbreak of mortality in psittacine birds in a mixed-species aviary associated with Erysipelothrix rhusiopathiae infection	Galindo-Cardiel I, Opriessnig T, Molina L, Juan-Salles C.	Vet Pathol. 2012 May;49(3):498-502. doi: 10.1177/0300985811417246. Epub 2011 Aug 30.	Galindo-Cardiel I	Vet Pathol	2012	2011-09-01			10.1177/0300985811417246
21850630	Infective endocarditis caused by Erysipelothrix rhusiopathiae involving three native valves	Tomaszuk-Kazberuk A, Kamińska M, Sobkowicz B, Hirnle T, Prokop J, Lewczuk A, Sawicki R, Musiał W.	Kardiol Pol. 2011;69(8):827-9.	Tomaszuk-Kazberuk A	Kardiol Pol	2011	2011-08-19
21785929	Soft tissue infections caused by marine bacterial pathogens: epidemiology, diagnosis, and management	Finkelstein R, Oren I.	Curr Infect Dis Rep. 2011 Oct;13(5):470-7. doi: 10.1007/s11908-011-0199-3.	Finkelstein R	Curr Infect Dis Rep	2011	2011-07-26			10.1007/s11908-011-0199-3
21660844	A retrospective study of post-mortem examination findings in takahe (Porphyrio hochstetteri)	McLelland JM, Gartrell BD, Roe WD.	N Z Vet J. 2011 Jul;59(4):160-5. doi: 10.1080/00480169.2011.579243.	McLelland JM	N Z Vet J	2011	2011-06-11			10.1080/00480169.2011.579243
21649879	Outbreak of swine erysipelas in a semi-intensive wild boar farm in Spain	Risco D, Llario PF, Velarde R, García WL, Benítez JM, García A, Bermejo F, Cortés M, Rey J, de Mendoza JH, Gómez L.	Transbound Emerg Dis. 2011 Oct;58(5):445-50. doi: 10.1111/j.1865-1682.2011.01234.x. Epub 2011 Jun 8.	Risco D	Transbound Emerg Dis	2011	2011-06-09			10.1111/j.1865-1682.2011.01234.x
21409531	Acute meningitis as an initial manifestation of Erysipelothrix rhusiopathiae endocarditis	Joo EJ, Kang CI, Kim WS, Lee NY, Chung DR, Peck KR, Song JH.	J Infect Chemother. 2011 Oct;17(5):703-5. doi: 10.1007/s10156-011-0230-5. Epub 2011 Mar 17.	Joo EJ	J Infect Chemother	2011	2011-03-17			10.1007/s10156-011-0230-5
21313846	Causes of mortality in commercial organic layers in Denmark	Stokholm NM, Permin A, Bisgaard M, Christensen JP.	Avian Dis. 2010 Dec;54(4):1241-50. doi: 10.1637/9375-041910-Reg.1.	Stokholm NM	Avian Dis	2010	2011-02-15			10.1637/9375-041910-Reg.1
21168147	Endocarditis-associated brain lesions in slaughter pigs	Karstrup CC, Jensen HE, Aalbæk B, Leifsson PS, Boye M, Agerholm JS.	J Comp Pathol. 2011 May;144(4):289-95. doi: 10.1016/j.jcpa.2010.10.009. Epub 2010 Dec 17.	Karstrup CC	J Comp Pathol	2011	2010-12-21			10.1016/j.jcpa.2010.10.009
21088176	Histologic and bacteriologic findings in valvular endocarditis of slaughter-age pigs	Jensen HE, Gyllensten J, Hofman C, Leifsson PS, Agerholm JS, Boye M, Aalbæk B.	J Vet Diagn Invest. 2010 Nov;22(6):921-7. doi: 10.1177/104063871002200611.	Jensen HE	J Vet Diagn Invest	2010	2010-11-20			10.1177/104063871002200611
20570299	Evaluation on the pathogenicity of Erysipelothrix tonsillarum for pigs by immunosuppression with cyclophosphamide or dexamethasone	Harada K, Muramatsu M, Suzuki S, Tamura Y, Sawada T, Takahashi T.	Res Vet Sci. 2011 Feb;90(1):20-2. doi: 10.1016/j.rvsc.2010.05.009. Epub 2010 Jun 8.	Harada K	Res Vet Sci	2011	2010-06-24			10.1016/j.rvsc.2010.05.009
20145689	"Pigs might fly"--a case of Erysipelothrix endocarditis	Addidle M, Grimwade K, Tie S, Rahman H, Sorenson R.	N Z Med J. 2009 Nov 20;122(1306):78-81.	Addidle M	N Z Med J	2009	2010-02-11
19997677	Septic polyarthritis caused by Erysipelothrix rhusiopathiae in a dog	Seelig U, Klopfleisch R, Weingart C, Walther B, Luebke-Becker A, Brunnberg L.	Vet Comp Orthop Traumatol. 2010;23(1):71-3. doi: 10.3415/VCOT-09-05-0058. Epub 2009 Dec 8.	Seelig U	Vet Comp Orthop Traumatol	2010	2009-12-10			10.3415/VCOT-09-05-0058
19840181	Rapid detection and differentiation of Erysipelothrix spp. by a novel multiplex real-time PCR assay	Pal N, Bender JS, Opriessnig T.	J Appl Microbiol. 2010 Mar;108(3):1083-1093. doi: 10.1111/j.1365-2672.2009.04560.x. Epub 2009 Sep 21.	Pal N	J Appl Microbiol	2010	2009-10-21			10.1111/j.1365-2672.2009.04560.x
19733019	Erysipelothrix rhusiopathiae	Wang Q, Chang BJ, Riley TV.	Vet Microbiol. 2010 Jan 27;140(3-4):405-17. doi: 10.1016/j.vetmic.2009.08.012. Epub 2009 Aug 8.	Wang Q	Vet Microbiol	2010	2009-09-08			10.1016/j.vetmic.2009.08.012
19663854	Erysipeloid: a review	Veraldi S, Girgenti V, Dassoni F, Gianotti R.	Clin Exp Dermatol. 2009 Dec;34(8):859-62. doi: 10.1111/j.1365-2230.2009.03444.x. Epub 2009 Jul 29.	Veraldi S	Clin Exp Dermatol	2009	2009-08-12			10.1111/j.1365-2230.2009.03444.x
19578275	Etiological and biological characteristics of Erysipelothrix rhusiopathiae isolated between 1994 and 2001 from pigs with swine erysipelas in Japan	Ozawa M, Yamamoto K, Kojima A, Takagi M, Takahashi T.	J Vet Med Sci. 2009 Jun;71(6):697-702. doi: 10.1292/jvms.71.697.	Ozawa M	J Vet Med Sci	2009	2009-07-07			10.1292/jvms.71.697
19578194	Endocarditis in a British heifer due to Erysipelothrix rhusiopathiae infection	Edwards GT, Schock A, Smith L.	Vet Rec. 2009 Jul 4;165(1):28-9. doi: 10.1136/vetrec.165.1.28.	Edwards GT	Vet Rec	2009	2009-07-07			10.1136/vetrec.165.1.28
19481488	Erysipelothrix rhusiopathiae intra-abdominal abscess	Feasi M, Bacigalupo L, Cappato S, Pontali E, Usiglio D, Rollandi GA, Filauro M, Mori M, Cassola G.	Int J Infect Dis. 2010 Jan;14(1):e81-3. doi: 10.1016/j.ijid.2009.03.008. Epub 2009 May 29.	Feasi M	Int J Infect Dis	2010	2009-06-02			10.1016/j.ijid.2009.03.008
19407089	Comparison of three DNA extraction methods for detection of Erysipelothrix rhusiopathiae in chicken blood by polymerase chain reaction	Harada K, Uchiyama M, Hoshi T, Takahashi T.	J Vet Diagn Invest. 2009 May;21(3):354-8. doi: 10.1177/104063870902100309.	Harada K	J Vet Diagn Invest	2009	2009-05-02			10.1177/104063870902100309
19120613	Regional differences in bacterial flora in harbour porpoises from the North Atlantic: environmental effects?	Siebert U, Prenger-Berninghoff E, Weiss R.	J Appl Microbiol. 2009 Jan;106(1):329-37. doi: 10.1111/j.1365-2672.2008.04006.x. Epub 2008 Dec 23.	Siebert U	J Appl Microbiol	2009	2009-01-06			10.1111/j.1365-2672.2008.04006.x
18670152	An autopsy case of Erysipelothrix rhusiopathiae endocarditis	Yamamoto Y, Shioshita K, Takazono T, Seki M, Izumikawa K, Kakeya H, Yanagihara K, Tashiro T, Otsuka Y, Ohkusu K, Kohno S.	Intern Med. 2008;47(15):1437-40. doi: 10.2169/internalmedicine.47.1150. Epub 2008 Aug 1.	Yamamoto Y	Intern Med	2008	2008-08-02			10.2169/internalmedicine.47.1150
18460622	Differentiation of Erysipelothrix rhusiopathiae strains by nucleotide sequence analysis of a hypervariable region in the spaA gene: discrimination of a live vaccine strain from field isolates	Nagai S, To H, Kanda A.	J Vet Diagn Invest. 2008 May;20(3):336-42. doi: 10.1177/104063870802000313.	Nagai S	J Vet Diagn Invest	2008	2008-05-08			10.1177/104063870802000313
18392311	Erysipelothrix rhuseopathiae septicaemia with prolonged hypotension: a case report	Surrun SK, Jaufeerally FR, Sim HC.	Ann Acad Med Singap. 2008 Mar;37(3):251-2.	Surrun SK	Ann Acad Med Singap	2008	2008-04-09
18159347	Erysipelothrix rhusiopathiae endocarditis and presumed osteomyelitis	Romney M, Cheung S, Montessori V.	Can J Infect Dis. 2001 Jul;12(4):254-6. doi: 10.1155/2001/912086.	Romney M	Can J Infect Dis	2001	2007-12-27	PMC2094827		10.1155/2001/912086
17893181	Chronic meningitis caused by Erysipelothrix rhusiopathiae	Kim SR, Kwon MJ, Lee JH, Lee NY.	J Med Microbiol. 2007 Oct;56(Pt 10):1405-1406. doi: 10.1099/jmm.0.47199-0.	Kim SR	J Med Microbiol	2007	2007-09-26			10.1099/jmm.0.47199-0
17877222	Invasive Erysipelothrix rhusiopathiae infection in northeast Thailand	Mahavanakul W, Limmathurotsakul D, Teerawattanasuk N, Peacock SJ.	Southeast Asian J Trop Med Public Health. 2007 May;38(3):478-81.	Mahavanakul W	Southeast Asian J Trop Med Public Health	2007	2007-09-20
17173232	New consensus guidelines from the Clinical and Laboratory Standards Institute for antimicrobial susceptibility testing of infrequently isolated or fastidious bacteria	Jorgensen JH, Hindler JF.	Clin Infect Dis. 2007 Jan 15;44(2):280-6. doi: 10.1086/510431. Epub 2006 Dec 7.	Jorgensen JH	Clin Infect Dis	2007	2006-12-19			10.1086/510431
16935976	Occupational injury in a fishmonger with a macular rash, hepatosplenomegaly and pancytopenia	Cooke LJ, Bowles KM, Craig JI, Sule O.	J Clin Pathol. 2006 Sep;59(9):993-4. doi: 10.1136/jcp.2005.030221.	Cooke LJ	J Clin Pathol	2006	2006-08-29	PMC1860486		10.1136/jcp.2005.030221
16312248	Erysipelothrix rhusiopathiae septicemia in a Laughing kookaburra (Dacelo novaeguineae)	Opriessnig T, Vance RK, Halbur PG.	J Vet Diagn Invest. 2005 Sep;17(5):497-9. doi: 10.1177/104063870501700519.	Opriessnig T	J Vet Diagn Invest	2005	2005-11-30			10.1177/104063870501700519
16145779	A woman with a lesion on her finger and bacteremia	McNamara DR, Zitterkopf NL, Baddour LM.	Clin Infect Dis. 2005 Oct 1;41(7):1005-6, 1057-8. doi: 10.1086/433184.	McNamara DR	Clin Infect Dis	2005	2005-09-09			10.1086/433184
16133715	In vitro activity of daptomycin against clinical isolates of Gram-positive bacteria	Piper KE, Steckelberg JM, Patel R.	J Infect Chemother. 2005 Aug;11(4):207-9. doi: 10.1007/s10156-005-0395-x.	Piper KE	J Infect Chemother	2005	2005-09-01			10.1007/s10156-005-0395-x
15974525	Mitro-aortic infective endocarditis produced by Erysipelothrix rhusiopathiae: case report and review of the literature	Nassar IM, de la Llana R, Garrido P, Martinez-Sanz R.	J Heart Valve Dis. 2005 May;14(3):320-4.	Nassar IM	J Heart Valve Dis	2005	2005-06-25
15962544	Wound infections caused by Vibrio vulnificus and other marine bacteria	Oliver JD.	Epidemiol Infect. 2005 Jun;133(3):383-91. doi: 10.1017/s0950268805003894.	Oliver JD	Epidemiol Infect	2005	2005-06-21	PMC2870261		10.1017/s0950268805003894
15712190	Visceral botryomycosis in a case of Erysipelothrix rhusiopathiae endocarditis	Carson HJ, Perkins JT.	Hum Pathol. 2005 Jan;36(1):117-9. doi: 10.1016/j.humpath.2004.10.004.	Carson HJ	Hum Pathol	2005	2005-02-16			10.1016/j.humpath.2004.10.004
15477914	Erysipelothrix rhusopathiae causing infective endocarditis in a female patient requiring valve replacement	Paul B, Baig W.	N Z Med J. 2004 Sep 24;117(1202):U1081.	Paul B	N Z Med J	2004	2004-10-13
15156031	Detection of Erysipelothrix rhusiopathiae in clinical and environmental samples	Fidalgo SG, Riley TV.	Methods Mol Biol. 2004;268:199-205. doi: 10.1385/1-59259-766-1:199.	Fidalgo SG	Methods Mol Biol	2004	2004-05-25			10.1385/1-59259-766-1:199
15131179	Serotyping of 800 strains of Erysipelothrix isolated from pigs affected with erysipelas and discrimination of attenuated live vaccine strain by genotyping	Imada Y, Takase A, Kikuma R, Iwamaru Y, Akachi S, Hayakawa Y.	J Clin Microbiol. 2004 May;42(5):2121-6. doi: 10.1128/JCM.42.5.2121-2126.2004.	Imada Y	J Clin Microbiol	2004	2004-05-08	PMC404604		10.1128/JCM.42.5.2121-2126.2004
15102991	Peritoneal dialysis-related peritonitis with bacteraemia due to Erysipelothrix rhusiopathiae	Hardman SC, Carr SJ, Swann RA.	Nephrol Dial Transplant. 2004 May;19(5):1340-1. doi: 10.1093/ndt/gfh167.	Hardman SC	Nephrol Dial Transplant	2004	2004-04-23			10.1093/ndt/gfh167
15068130	Subacute endocarditis due to Erysipelothrix rhusiopathiae	Spiritus T, Surmont I.	Acta Clin Belg. 2003 Nov-Dec;58(6):360-1. doi: 10.1179/acb.2003.58.6.006.	Spiritus T	Acta Clin Belg	2003	2004-04-08			10.1179/acb.2003.58.6.006
15053366	Erysipelothrix septicemia in a little blue penguin (Eudyptula minor)	Boerner L, Nevis KR, Hinckley LS, Weber ES, Frasca S Jr.	J Vet Diagn Invest. 2004 Mar;16(2):145-9. doi: 10.1177/104063870401600209.	Boerner L	J Vet Diagn Invest	2004	2004-04-01			10.1177/104063870401600209
14605133	Enzyme-linked immunosorbent assay employing a recombinant antigen for detection of protective antibody against swine erysipelas	Imada Y, Mori Y, Daizoh M, Kudoh K, Sakano T.	J Clin Microbiol. 2003 Nov;41(11):5015-21. doi: 10.1128/JCM.41.11.5015-5021.2003.	Imada Y	J Clin Microbiol	2003	2003-11-08	PMC262546		10.1128/JCM.41.11.5015-5021.2003
12930059	Erysipelothrix rhusiopathiae endocarditis: a preventable zoonosis?	Boo TW, Hone R, Hurley J.	Ir J Med Sci. 2003 Apr-Jun;172(2):81-2. doi: 10.1007/BF02915253.	Boo TW	Ir J Med Sci	2003	2003-08-22			10.1007/BF02915253
12823843	The poultry red mite, Dermanyssus gallinae, a potential vector of Erysipelothrix rhusiopathiae causing erysipelas in hens	Chirico J, Eriksson H, Fossum O, Jansson D.	Med Vet Entomol. 2003 Jun;17(2):232-4. doi: 10.1046/j.1365-2915.2003.00428.x.	Chirico J	Med Vet Entomol	2003	2003-06-26			10.1046/j.1365-2915.2003.00428.x
12714211	Erysipelothrix rhusiopathiae: an unusual pathogen of infective endocarditis	Umana E.	Int J Cardiol. 2003 Apr;88(2-3):297-9. doi: 10.1016/s0167-5273(02)00384-4.	Umana E	Int J Cardiol	2003	2003-04-26			10.1016/s0167-5273(02)00384-4
12687560	Erysipelothrix rhusiopathiae septic arthritis	Ruiz ME, Richards JS, Kerr GS, Kan VL.	Arthritis Rheum. 2003 Apr;48(4):1156-7. doi: 10.1002/art.10901.	Ruiz ME	Arthritis Rheum	2003	2003-04-11			10.1002/art.10901
12633157	A case of multiple brain infarctions associated with Erysipelothrix rhusiopathiae endocarditis	Ko SB, Kim DE, Kwon HM, Roh JK.	Arch Neurol. 2003 Mar;60(3):434-6. doi: 10.1001/archneur.60.3.434.	Ko SB	Arch Neurol	2003	2003-03-14			10.1001/archneur.60.3.434
12627143	Septic arthritis caused by Erysipelothrix rhusiopathiae infection after arthroscopically assisted anterior cruciate ligament reconstruction	Allianatos PG, Tilentzoglou AC, Koutsoukou AD.	Arthroscopy. 2003 Mar;19(3):E26. doi: 10.1053/jars.2003.50077.	Allianatos PG	Arthroscopy	2003	2003-03-11			10.1053/jars.2003.50077
12408347	Susceptibility of Erysipelothrix rhusiopathiae to antimicrobial agents and home disinfectants	Fidalgo SG, Longbottom CJ, Rjley TV.	Pathology. 2002 Oct;34(5):462-5. doi: 10.1080/0031302021000009405.	Fidalgo SG	Pathology	2002	2002-11-01			10.1080/0031302021000009405
12061668	Diagnosis by polymerase chain reaction of Erysipelas septicemia in a flock of ring-necked pheasants	Hennig GE, Goebel HD, Fabis JJ, Khan MI.	Avian Dis. 2002 Apr-Jun;46(2):509-14. doi: 10.1637/0005-2086(2002)046[0509:DBPCRO]2.0.CO;2.	Hennig GE	Avian Dis	2002	2002-06-14			10.1637/0005-2086(2002)046[0509:DBPCRO]2.0.CO;2
11975752	Case study: chronic erysipelas of the sow--a subclinical manifestation of reproductive problems	Hoffmann CW, Bilkei G.	Reprod Domest Anim. 2002 Apr;37(2):119-20. doi: 10.1046/j.1439-0531.2002.00339.x.	Hoffmann CW	Reprod Domest Anim	2002	2002-04-27			10.1046/j.1439-0531.2002.00339.x
11681442	Aortic valve endocarditis with paravalvular abscesses caused by Erysipelothrix rhusiopathiae	Artz AL, Szabo S, Zabel LT, Hoffmeister HM.	Eur J Clin Microbiol Infect Dis. 2001 Aug;20(8):587-8. doi: 10.1007/s100960100557.	Artz AL	Eur J Clin Microbiol Infect Dis	2001	2001-10-30			10.1007/s100960100557
11428982	Infective endocarditis in renal transplant recipients	Bishara J, Robenshtok E, Weinberger M, Yeshurun M, Sagie A, Pitlik S.	Transpl Infect Dis. 1999 Jun;1(2):138-43. doi: 10.1034/j.1399-3062.1999.010208.x.	Bishara J	Transpl Infect Dis	1999	2001-06-29			10.1034/j.1399-3062.1999.010208.x
11148009	Endocarditis due to rare and fastidious bacteria	Brouqui P, Raoult D.	Clin Microbiol Rev. 2001 Jan;14(1):177-207. doi: 10.1128/CMR.14.1.177-207.2001.	Brouqui P	Clin Microbiol Rev	2001	2001-01-09	PMC88969		10.1128/CMR.14.1.177-207.2001
11130351	Topically acquired bacterial zoonoses from fish: a review	Lehane L, Rawlin GT.	Med J Aust. 2000 Sep;173(5):256-9. doi: 10.5694/j.1326-5377.2000.tb125632.x.	Lehane L	Med J Aust	2000	2000-12-29			10.5694/j.1326-5377.2000.tb125632.x
10870336	Fatal outcome of Erysipelothrix rhusiopathiae bacteremia in a patient with oropharyngeal cancer	Sheng WH, Hsueh PR, Hung CC, Fang CT, Chang SC, Luh KT.	J Formos Med Assoc. 2000 May;99(5):431-4.	Sheng WH	J Formos Med Assoc	2000	2000-06-28
10861200	Taxonomic evidence that serovar 7 of Erysipelothrix strains isolated from dogs with endocarditis are Erysipelothrix tonsillarum	Takahasi T, Fujisawa T, Yamamoto K, Kijima M, Takahashi T.	J Vet Med B Infect Dis Vet Public Health. 2000 May;47(4):311-3. doi: 10.1046/j.1439-0450.2000.00344.x.	Takahasi T	J Vet Med B Infect Dis Vet Public Health	2000	2000-06-22			10.1046/j.1439-0450.2000.00344.x
10607512	Serovar, pathogenicity and antimicrobial susceptibility of erysipelothrix rhusiopathiae isolates from farmed wild boars (Sus scrofa) affected with septicemic erysipelas in Japan	Yamamoto K, Kijima M, Takahashi T, Yoshimura H, Tani O, Kojyou T, Yamawaki Y, Tanimoto T.	Res Vet Sci. 1999 Dec;67(3):301-3. doi: 10.1053/rvsc.1999.0311.	Yamamoto K	Res Vet Sci	1999	1999-12-23			10.1053/rvsc.1999.0311
10525004	Valvular and myocardial abscesses due to Erysipelothrix rhusiopathiae	Nandish S, Khardori N.	Clin Infect Dis. 1999 Nov;29(5):1351-2. doi: 10.1086/313457.	Nandish S	Clin Infect Dis	1999	1999-10-19			10.1086/313457
10482289	Erysipelothrix rhusiopathiae: bacteriology, epidemiology and clinical manifestations of an occupational pathogen	Brooke CJ, Riley TV.	J Med Microbiol. 1999 Sep;48(9):789-799. doi: 10.1099/00222615-48-9-789.	Brooke CJ	J Med Microbiol	1999	1999-09-11			10.1099/00222615-48-9-789
10456877	Truncated surface protective antigen (SpaA) of Erysipelothrix rhusiopathiae serotype 1a elicits protection against challenge with serotypes 1a and 2b in pigs	Imada Y, Goji N, Ishikawa H, Kishima M, Sekizaki T.	Infect Immun. 1999 Sep;67(9):4376-82. doi: 10.1128/IAI.67.9.4376-4382.1999.	Imada Y	Infect Immun	1999	1999-08-24	PMC96755		10.1128/IAI.67.9.4376-4382.1999
10421039	Home intravenous antibiotic therapy for patients with infective endocarditis	Huminer D, Bishara J, Pitlik S.	Eur J Clin Microbiol Infect Dis. 1999 May;18(5):330-4. doi: 10.1007/pl00015014.	Huminer D	Eur J Clin Microbiol Infect Dis	1999	1999-07-27			10.1007/pl00015014
9852773	Erysipelothrix septicaemia in neonatal lambs	Rad M, Seifi HA, Movassaghi AR.	Zentralbl Veterinarmed B. 1998 Nov;45(9):573-5. doi: 10.1111/j.1439-0450.1998.tb00829.x.	Rad M	Zentralbl Veterinarmed B	1998	1998-12-16			10.1111/j.1439-0450.1998.tb00829.x
9839315	Erysipelothrix rhusiopathiae: an uncommon but ever present zoonosis	Robson JM, McDougall R, van der Valk S, Waite SD, Sullivan JJ.	Pathology. 1998 Nov;30(4):391-4. doi: 10.1080/00313029800169686.	Robson JM	Pathology	1998	1998-12-05			10.1080/00313029800169686
9523647	Fatal Erysipelothrix rhusiopathiae septicemia in a captive Pacific white-sided dolphin (Lagenorhyncus obliquidens)	Kinsel MJ, Boehm JR, Harris B, Murnane RD.	J Zoo Wildl Med. 1997 Dec;28(4):494-7.	Kinsel MJ	J Zoo Wildl Med	1997	1998-04-02
9386061	Erysipelothrix rhusiopathiae endocarditis: clinical features of an occupational disease	Hill DC, Ghassemian JN.	South Med J. 1997 Nov;90(11):1147-8.	Hill DC	South Med J	1997	1997-12-31
9114208	Erysipelothrix rhusiopathiae septicemia in a neonate	Jones N, Khoosal M.	Clin Infect Dis. 1997 Mar;24(3):511. doi: 10.1093/clinids/24.3.511.	Jones N	Clin Infect Dis	1997	1997-03-01			10.1093/clinids/24.3.511
9035085	Bacterial isolation from slaughtered pigs associated with endocarditis, especially the isolation of Streptococcus suis	Katsumi M, Kataoka Y, Takahashi T, Kikuchi N, Hiramune T.	J Vet Med Sci. 1997 Jan;59(1):75-8. doi: 10.1292/jvms.59.75.	Katsumi M	J Vet Med Sci	1997	1997-01-01			10.1292/jvms.59.75
8915741	Erysipelothrix rhusiopathiae septicemia in systemic lupus erythematosus	Totemchokchyakarn K, Janwityanujit S, Sathapatayavongs B, Puavilai S.	Int J Dermatol. 1996 Nov;35(11):818-20. doi: 10.1111/j.1365-4362.1996.tb02985.x.	Totemchokchyakarn K	Int J Dermatol	1996	1996-11-01			10.1111/j.1365-4362.1996.tb02985.x
8781890	Endocarditis and acute renal failure due to Erysipelothrix rhusiopathiae	Giménez M, Fernández P, Padilla E, Matas L, Ausina V.	Eur J Clin Microbiol Infect Dis. 1996 Apr;15(4):347-8. doi: 10.1007/BF01695671.	Giménez M	Eur J Clin Microbiol Infect Dis	1996	1996-04-01			10.1007/BF01695671
9251330	Infective endocarditis caused by Erysipelothrix rhusiopathiae in a patient with systemic lupus erythematosus	Thomas N, Jesudason M, Mukundan U, John TJ, Seshadri MS, Cherian AM.	J Assoc Physicians India. 1996 Mar;44(3):223.	Thomas N	J Assoc Physicians India	1996	1996-03-01
8883054	Acute oliguric renal failure in a patient with an Erysipelothrix rhusiopathiae bacteremia and endocarditis	Fernández-Crespo P, Serra A, Bonet J, Gimenez M.	Nephron. 1996;74(1):231. doi: 10.1159/000189315.	Fernández-Crespo P	Nephron	1996	1996-01-01			10.1159/000189315
7790428	Difficulties encountered in identification of a nutritionally deficient streptococcus on the basis of its failure to revert to streptococcal morphology	Bottone EJ, Thomas CA, Lindquist D, Janda JM.	J Clin Microbiol. 1995 Apr;33(4):1022-4. doi: 10.1128/jcm.33.4.1022-1024.1995.	Bottone EJ	J Clin Microbiol	1995	1995-04-01	PMC228092		10.1128/jcm.33.4.1022-1024.1995
7636289	Erysipelothrix rhusiopathiae bacteraemia in a patient without endocarditis	Fakoya A, Bendall RP, Churchill DR, Doherty JF, Ridgway GL.	J Infect. 1995 Mar;30(2):180-1. doi: 10.1016/s0163-4453(95)80018-2.	Fakoya A	J Infect	1995	1995-03-01			10.1016/s0163-4453(95)80018-2
7933291	Erysipelothrix rhusiopathiae, serotype 17, septicemia in moose (Alces alces) from Algonquin park, Ontario	Campbell GD, Addison EM, Barker IK, Rosendal S.	J Wildl Dis. 1994 Jul;30(3):436-8. doi: 10.7589/0090-3558-30.3.436.	Campbell GD	J Wildl Dis	1994	1994-07-01			10.7589/0090-3558-30.3.436
18671089	Comparison of the pathogenicity for chickens of Erysipelothrix rhusiopathiae and Erysipelothrix tonsillarum	Takahashi T, Takagi M, Yamaoka R, Ohishi K, Norimatsu M, Tamura Y, Nakamura M.	Avian Pathol. 1994 Jun;23(2):237-45. doi: 10.1080/03079459408418992.	Takahashi T	Avian Pathol	1994	1994-06-01			10.1080/03079459408418992
8268364	Persistent bacteremia with Erysipelothrix rhusiopathiae in a hospitalized patient	Schuster MG, Brennan PJ, Edelstein P.	Clin Infect Dis. 1993 Oct;17(4):783-4. doi: 10.1093/clinids/17.4.783.	Schuster MG	Clin Infect Dis	1993	1993-10-01			10.1093/clinids/17.4.783
8228304	Erysipelothrix endocarditis affecting a porcine xenograft heart valve	Hayek LJ.	J Infect. 1993 Sep;27(2):203-4. doi: 10.1016/0163-4453(93)94917-z.	Hayek LJ	J Infect	1993	1993-09-01			10.1016/0163-4453(93)94917-z
8460272	Erysipelothrix tonsillarum isolated from dogs with endocarditis in Belgium	Takahashi T, Tamura Y, Yoshimura H, Nagamine N, Kijima M, Nakamura M, Devriese LA.	Res Vet Sci. 1993 Mar;54(2):264-5. doi: 10.1016/0034-5288(93)90071-m.	Takahashi T	Res Vet Sci	1993	1993-03-01			10.1016/0034-5288(93)90071-m
1514473	Unusual aspects of bacterial water-borne illnesses	Czachor JS.	Am Fam Physician. 1992 Sep;46(3):797-804.	Czachor JS	Am Fam Physician	1992	1992-09-01
1616989	Erysipelothrix rhusiopathiae septicemia-polyserositis and streptococcal encephalitis in a calf	Kluge JP, Perl S.	J Vet Diagn Invest. 1992 Apr;4(2):196-7. doi: 10.1177/104063879200400217.	Kluge JP	J Vet Diagn Invest	1992	1992-04-01			10.1177/104063879200400217
1546365	Bacteremia due to Erysipelothrix rhusiopathiae	Asnis DS, Bresciani AR.	South Med J. 1992 Mar;85(3):332-3. doi: 10.1097/00007611-199203000-00027.	Asnis DS	South Med J	1992	1992-03-01			10.1097/00007611-199203000-00027
1775867	Bacteremia due to Erysipelothrix rhusiopathiae in immunocompromised hosts without endocarditis	García-Restoy E, Espejo E, Bella F, Llebot J.	Rev Infect Dis. 1991 Nov-Dec;13(6):1252-3. doi: 10.1093/clinids/13.6.1252.	García-Restoy E	Rev Infect Dis	1991	1991-11-01			10.1093/clinids/13.6.1252
2002222	Tricuspid valve infective endocarditis and pulmonary sepsis due to Erysipelothrix rhusiopathiae successfully treated with high doses of ciprofloxacin but complicated by gynaecomastia	MacGowan AP, Reeves DS, Wright C, Glover SC.	J Infect. 1991 Jan;22(1):100-1. doi: 10.1016/0163-4453(91)91262-v.	MacGowan AP	J Infect	1991	1991-01-01			10.1016/0163-4453(91)91262-v
9022847	Septicaemic Erysipelothrix rhusiopathiae infection in the Little Swift (Apus affinis)	Van Vuuren M, Brown JM.	J S Afr Vet Assoc. 1990 Dec;61(4):170-1.	Van Vuuren M	J S Afr Vet Assoc	1990	1990-12-01
2335281	Toothpick perforation of the sigmoid colon: an unusual case associated with Erysipelothrix rhusiopathiae septicemia	Callon RA Jr, Brady PG.	Gastrointest Endosc. 1990 Mar-Apr;36(2):141-3. doi: 10.1016/s0016-5107(90)70970-4.	Callon RA Jr	Gastrointest Endosc	1990	1990-03-01			10.1016/s0016-5107(90)70970-4
2137414	Erysipelothrix rhusiopathiae endocarditis	Venditti M, Gelfusa V, Castelli F, Brandimarte C, Serra P.	Eur J Clin Microbiol Infect Dis. 1990 Jan;9(1):50-2. doi: 10.1007/BF01969536.	Venditti M	Eur J Clin Microbiol Infect Dis	1990	1990-01-01			10.1007/BF01969536
2680056	Erysipelothrix rhusiopathiae: an occupational pathogen	Reboli AC, Farrar WE.	Clin Microbiol Rev. 1989 Oct;2(4):354-9. doi: 10.1128/CMR.2.4.354.	Reboli AC	Clin Microbiol Rev	1989	1989-10-01	PMC358129		10.1128/CMR.2.4.354
2761229	Naturally occurring erysipelas in rats	Feinstein RE, Eld K.	Lab Anim. 1989 Jul;23(3):256-60. doi: 10.1258/002367789780810473.	Feinstein RE	Lab Anim	1989	1989-07-01			10.1258/002367789780810473
2697071	Erysipelothrix endocarditis with previous cutaneous lesion: report of a case and review of the literature	Rocha MP, Fontoura PR, Azevedo SN, Fontoura AM.	Rev Inst Med Trop Sao Paulo. 1989 Jul-Aug;31(4):286-9. doi: 10.1590/s0036-46651989000400013.	Rocha MP	Rev Inst Med Trop Sao Paulo	1989	1989-07-01			10.1590/s0036-46651989000400013
2924578	Erysipelothrix rhusiopathiae bacteremia in a horse	Seahorn TL, Brumbaugh GW, Carter GK, Wood RL.	Cornell Vet. 1989 Apr;79(2):151-6.	Seahorn TL	Cornell Vet	1989	1989-04-01
2517160	Comparative studies on susceptibility of the mouse (Mus musculus) and the vole (Microtus arvalis) to Listeria monocytogenes and Erysipelothrix rhusiopathiae	Kemenes F, Durst J, Vetési F.	Acta Microbiol Hung. 1989;36(2-3):133-6.	Kemenes F	Acta Microbiol Hung	1989	1989-01-01
3206063	Erysipelothrix rhusiopathiae endocarditis	Gransden WR, Eykyn SJ.	Rev Infect Dis. 1988 Nov-Dec;10(6):1228. doi: 10.1093/clinids/10.6.1228.	Gransden WR	Rev Infect Dis	1988	1988-11-01			10.1093/clinids/10.6.1228
3187315	Erysipelothrix rhusiopathiae endocarditis	Bibler MR.	Rev Infect Dis. 1988 Sep-Oct;10(5):1062-3. doi: 10.1093/clinids/10.5.1062.	Bibler MR	Rev Infect Dis	1988	1988-09-01			10.1093/clinids/10.5.1062
3411715	Characterization of Erysipelothrix rhusiopathiae isolated from an opossum (Didelphis virginiana) with septicemia	Lonigro JG, LaRegina MC.	J Wildl Dis. 1988 Jul;24(3):557-9. doi: 10.7589/0090-3558-24.3.557.	Lonigro JG	J Wildl Dis	1988	1988-07-01			10.7589/0090-3558-24.3.557
3374091	Valvular endocarditis associated with experimental Erysipelothrix rhusiopathiae infection in the opossum (Didelphis virginiana)	La Regina MC, Lonigro J, Woods L, Williams GA, Vogler GA.	Lab Anim Sci. 1988 Apr;38(2):159-61.	La Regina MC	Lab Anim Sci	1988	1988-04-01
3287562	Erysipelothrix rhusiopathiae endocarditis: microbiologic, epidemiologic, and clinical features of an occupational disease	Gorby GL, Peacock JE Jr.	Rev Infect Dis. 1988 Mar-Apr;10(2):317-25. doi: 10.1093/clinids/10.2.317.	Gorby GL	Rev Infect Dis	1988	1988-03-01			10.1093/clinids/10.2.317
3625071	Erysipelothrix rhusiopathiae endocarditis: report of a case and review of the literature	Tanomsup S, Suvachittanont O, Sathapatayavongs B, Vorachit M, Jayanetra P.	J Med Assoc Thai. 1987 Jun;70(6):354-8.	Tanomsup S	J Med Assoc Thai	1987	1987-06-01
3801989	Erysipelothrix septicemia in an immunocompromised host	Shumak SL, McDonald S, Baer P, Cowan DH.	CMAJ. 1987 Feb 1;136(3):273-4.	Shumak SL	CMAJ	1987	1987-02-01	PMC1491588
3818108	Pericarditis in Erysipelothrix rhusiopathiae septicemia	Quabeck K, Müller J, Wendt F, Rosenthal E.	Infection. 1986 Nov-Dec;14(6):301. doi: 10.1007/BF01643969.	Quabeck K	Infection	1986	1986-11-01			10.1007/BF01643969
3798967	Erysipelothrix rhusiopathiae endocarditis. A case report	Chong Y, Yoon KJ, Lee SY, Chung NS.	Yonsei Med J. 1986;27(3):239-43. doi: 10.3349/ymj.1986.27.3.239.	Chong Y	Yonsei Med J	1986	1986-01-01			10.3349/ymj.1986.27.3.239
3766039	Erysipelothrix rhusiopathiae septicaemia: a case report	Claeys G, Rasquin K, Van Pelt H, Lameire N, Verschraegen G.	Acta Clin Belg. 1986;41(3):203-6. doi: 10.1080/22953337.1986.11719149.	Claeys G	Acta Clin Belg	1986	1986-01-01			10.1080/22953337.1986.11719149
3834911	Erysipelothrix rhusiopathiae vegetative endocarditis in a horse	McCormicK BS, Peet RL, Downes K.	Aust Vet J. 1985 Nov;62(11):392. doi: 10.1111/j.1751-0813.1985.tb14224.x.	McCormicK BS	Aust Vet J	1985	1985-11-01			10.1111/j.1751-0813.1985.tb14224.x
3993665	Erysipelothrix rhusiopathiae bacteremia presenting as septic shock	Ognibene FP, Cunnion RE, Gill V, Ambrus J, Fauci AS, Parrillo JE.	Am J Med. 1985 May;78(5):861-4. doi: 10.1016/0002-9343(85)90295-5.	Ognibene FP	Am J Med	1985	1985-05-01			10.1016/0002-9343(85)90295-5
4038499	Erysipelothrix rhusiopathiae endocarditis: report of a case and review of the literature	Fliegelman RM, Cohen RS, Zakhireh B.	J Am Osteopath Assoc. 1985 Jan;85(1):39-42.	Fliegelman RM	J Am Osteopath Assoc	1985	1985-01-01
3992198	Erysipelothrix rhusiopathiae septicaemia	Normann B, Kihlström E.	Scand J Infect Dis. 1985;17(1):123-4. doi: 10.3109/00365548509070432.	Normann B	Scand J Infect Dis	1985	1985-01-01			10.3109/00365548509070432
6516848	The bacteriology of endocarditis in slaughter pigs	Pedersen KB, Henrichsen J, Perch B.	Acta Pathol Microbiol Immunol Scand B. 1984 Aug;92(4):237-8. doi: 10.1111/j.1699-0463.1984.tb02827.x.	Pedersen KB	Acta Pathol Microbiol Immunol Scand B	1984	1984-08-01			10.1111/j.1699-0463.1984.tb02827.x
6706802	Endocarditis of the aortic valve in the dog	Sisson D, Thomas WP.	J Am Vet Med Assoc. 1984 Mar 1;184(5):570-7.	Sisson D	J Am Vet Med Assoc	1984	1984-03-01
6643253	Ventricular septal defect and bacterial endocarditis in a whistling swan	Harari J, Miller D.	J Am Vet Med Assoc. 1983 Dec 1;183(11):1296-7.	Harari J	J Am Vet Med Assoc	1983	1983-12-01
6886093	Erysipeloid	Barnett JH, Estes SA, Wirman JA, Morris RE, Staneck JL.	J Am Acad Dermatol. 1983 Jul;9(1):116-23. doi: 10.1016/s0190-9622(83)70116-7.	Barnett JH	J Am Acad Dermatol	1983	1983-07-01			10.1016/s0190-9622(83)70116-7
6879116	Infective endocarditis caused by uncommon bacteria	Ben-Chetrit E, Nashif M, Levo Y.	Scand J Infect Dis. 1983;15(2):179-83. doi: 10.3109/inf.1983.15.issue-2.09.	Ben-Chetrit E	Scand J Infect Dis	1983	1983-01-01			10.3109/inf.1983.15.issue-2.09
7201169	Erysipelothrix rhusiopathiae endocarditis	Kramer MR, Gombert ME, Corrado ML, Ergin MA, Burnett V, Ganguly J.	South Med J. 1982 Jul;75(7):892. doi: 10.1097/00007611-198207000-00038.	Kramer MR	South Med J	1982	1982-07-01			10.1097/00007611-198207000-00038
7258029	Selective adherence of Erysipelothrix rhusiopathiae to heart valves of swine investigated in an in vitro test	Bratberg AM.	Acta Vet Scand. 1981;22(1):39-45. doi: 10.1186/BF03547204.	Bratberg AM	Acta Vet Scand	1981	1981-01-01	PMC8300453		10.1186/BF03547204
6892246	Erysipelothrix endocarditis in the immunocompromised host	Morris CA.	J Infect. 1980 Sep;2(3):283. doi: 10.1016/s0163-4453(80)90842-7.	Morris CA	J Infect	1980	1980-09-01			10.1016/s0163-4453(80)90842-7
6892245	Erysipelothrix rhusiopathiae endocarditis	Muirhead N, Reid TM.	J Infect. 1980 Mar;2(1):83-5. doi: 10.1016/s0163-4453(80)91888-5.	Muirhead N	J Infect	1980	1980-03-01			10.1016/s0163-4453(80)91888-5
7358549	Endocarditis caused by Erysipelothrix rhusiopathiae in a dog	Hoenig M, Gillette DM.	J Am Vet Med Assoc. 1980 Feb 15;176(4):326-7.	Hoenig M	J Am Vet Med Assoc	1980	1980-02-15
7391274	Bacterial endocarditis in the pig with special reference to streptococcal endocarditis	Jones JE.	J Comp Pathol. 1980 Jan;90(1):11-28. doi: 10.1016/0021-9975(80)90024-9.	Jones JE	J Comp Pathol	1980	1980-01-01			10.1016/0021-9975(80)90024-9
444165	Serological classification of Australian strains of Erysipelothrix rhusiopathiae isolated from pigs, sheep, turkeys and man	Cross GM, Claxton PD.	Aust Vet J. 1979 Feb;55(2):77-81. doi: 10.1111/j.1751-0813.1979.tb15170.x.	Cross GM	Aust Vet J	1979	1979-02-01			10.1111/j.1751-0813.1979.tb15170.x
642977	Case records of the Massachusetts General Hospital. Weekly clinicopathological exercises. Case 16-1978		N Engl J Med. 1978 Apr 27;298(17):957-62. doi: 10.1056/NEJM197804272981708.		N Engl J Med	1978	1978-04-27			10.1056/NEJM197804272981708
644848	Ovine endocarditis from Erysipelothrix insidiosa	Maclachlan GK.	Vet Rec. 1978 Feb 18;102(7):150. doi: 10.1136/vr.102.7.150.	Maclachlan GK	Vet Rec	1978	1978-02-18			10.1136/vr.102.7.150
561483	Erysipelothrix rhusiopathiae endocarditis	Borchardt KA, Sullivan RW, Blumberg RS, Gelber RH, Botch V, Crull S, Ullyot DJ.	West J Med. 1977 Aug;127(2):149-51.	Borchardt KA	West J Med	1977	1977-08-01	PMC1237739
326031	Corynebacterium equi infection complicating neoplastic disease	Berg R, Chmel H, Mayo J, Armstrong D.	Am J Clin Pathol. 1977 Jul;68(1):73-7. doi: 10.1093/ajcp/68.1.73.	Berg R	Am J Clin Pathol	1977	1977-07-01			10.1093/ajcp/68.1.73
1035006	Erysipelothrix insidiosa endocarditis. A report of two cases in Jamaica	James O, Morgan O, Adam M, Schallibaum E.	West Indian Med J. 1976 Dec;25(4):265-8.	James O	West Indian Med J	1976	1976-12-01
986691	Erysipelothrix endocarditis with cutaneous lesion	Park CH, Poretz DM, Goldenberg R.	South Med J. 1976 Aug;69(8):1101-3.	Park CH	South Med J	1976	1976-08-01
1046339	Erysipelothrix insidiosa septicemia in neonatal calves	Rebhun WC.	Vet Med Small Anim Clin. 1976 May;71(5):684-6.	Rebhun WC	Vet Med Small Anim Clin	1976	1976-05-01
1240582	Erysipelothrix endocarditis	Baird PJ, Benn R.	Med J Aust. 1975 Nov 8;2(19):743-5. doi: 10.5694/j.1326-5377.1975.tb106246.x.	Baird PJ	Med J Aust	1975	1975-11-08			10.5694/j.1326-5377.1975.tb106246.x
804251	Bacterial endocarditis produced by Listeria monocytogenes. Case presentation and review of literature	Bassan R.	Am J Clin Pathol. 1975 Apr;63(4):522-7. doi: 10.1093/ajcp/63.4.522.	Bassan R	Am J Clin Pathol	1975	1975-04-01			10.1093/ajcp/63.4.522
4611201	Erysipelothrix endocarditis diagnosis by fluorescence microscopy. Report of a case	Heggers JP, Buddington RS, McAllister HA.	Am J Clin Pathol. 1974 Dec;62(6):803-6. doi: 10.1093/ajcp/62.6.803.	Heggers JP	Am J Clin Pathol	1974	1974-12-01			10.1093/ajcp/62.6.803
4437644	Serotypes of Erysipelothrix insidiosa isolated from swine, fish, and birds in Japan	Hashimoto K, Yoshida Y, Sugawara H.	Natl Inst Anim Health Q (Tokyo). 1974 Fall;14(3):113-20.	Hashimoto K	Natl Inst Anim Health Q (Tokyo)	1974	1974-01-01
4199269	Pathogenic lactobacilli	Sharpe ME, Hill LR, Lapage SP.	J Med Microbiol. 1973 Aug;6(3):281-6. doi: 10.1099/00222615-6-3-281.	Sharpe ME	J Med Microbiol	1973	1973-08-01			10.1099/00222615-6-3-281
4577355	Endocarditis in slaughter pigs	Narucka U, Westendorp JF.	Tijdschr Diergeneeskd. 1973 Jul 15;98(14):655-61.	Narucka U	Tijdschr Diergeneeskd	1973	1973-07-15
4737359	Acute and subacute endocarditis due to Erysipelothrix rhusopathiae	Simerkoff MS, Rahal JJ Jr.	Am J Med Sci. 1973 Jul;266(1):53-7. doi: 10.1097/00000441-197307000-00008.	Simerkoff MS	Am J Med Sci	1973	1973-07-01			10.1097/00000441-197307000-00008
4727891	Experimental staphylococcal endocarditis in pigs. Bacteriological, histopathological and scanning electron microscopic observations	Geissinger HD, Miniats OP, Ruhnke HL, Djurickovic DG.	J Comp Pathol. 1973 Jul;83(3):323-35. doi: 10.1016/0021-9975(73)90056-x.	Geissinger HD	J Comp Pathol	1973	1973-07-01			10.1016/0021-9975(73)90056-x
4799765	Erysipelothrix rhusiopathiae strain 7, a causative agent of endocarditis and arthritis in the dog	Goudswaard J, Hartman EG, Janmaat A, Huisman GH.	Tijdschr Diergeneeskd. 1973 Apr 15;98(8):416-23.	Goudswaard J	Tijdschr Diergeneeskd	1973	1973-04-15
4735118	Erysipelothrix septicaemia	Alexander WD, Goodwin CS.	Br Med J. 1973 Mar 31;1(5856):804. doi: 10.1136/bmj.1.5856.804-a.	Alexander WD	Br Med J	1973	1973-03-31	PMC1588905		10.1136/bmj.1.5856.804-a
4734731	Erysipelothrix septicaemia without endocarditis	Townshend RH, Jephcott AE, Yekta MH.	Br Med J. 1973 Feb 24;1(5851):464. doi: 10.1136/bmj.1.5851.464.	Townshend RH	Br Med J	1973	1973-02-24	PMC1588478		10.1136/bmj.1.5851.464
4686184	Cardiovascular lesions associated with erysipelas in a sheep	Chineme CN, Slaughter LJ, Highley SW.	J Am Vet Med Assoc. 1973 Feb 15;162(4):278-9.	Chineme CN	J Am Vet Med Assoc	1973	1973-02-15
4734550	Endocarditis caused by Erysipelothrix insidiosa	McCracken AW, Mauney CU, Huber TW, McCloskey RV.	Am J Clin Pathol. 1973 Feb;59(2):219-22. doi: 10.1093/ajcp/59.2.219.	McCracken AW	Am J Clin Pathol	1973	1973-02-01			10.1093/ajcp/59.2.219
5283762	Endocarditis due to Erysipelothrix rhusiopathiae	Mandal BN, Malloch JA.	N Z Med J. 1971 Jun;73(469):355-7.	Mandal BN	N Z Med J	1971	1971-06-01
4106776	Correlated light optical and scanning electron microscopy of Gram smears of bacteria and paraffin sections of cardiac muscle	Geissinger HD.	J Microsc. 1971 Apr;93(2):109-17. doi: 10.1111/j.1365-2818.1971.tb02272.x.	Geissinger HD	J Microsc	1971	1971-04-01			10.1111/j.1365-2818.1971.tb02272.x
5278133	Erysipelothrix rhusiopathiae	Grieco MH, Sheldon C.	Ann N Y Acad Sci. 1970 Oct 30;174(2):523-32. doi: 10.1111/j.1749-6632.1970.tb45578.x.	Grieco MH	Ann N Y Acad Sci	1970	1970-10-30			10.1111/j.1749-6632.1970.tb45578.x
5386767	Erysipelothrix rhusiopathiae. Infection in gnotobiotic pigs and rats	Geissinger HD, Miniats OP, Quinn PJ.	Zentralbl Veterinarmed B. 1969 Oct;16(8):689-701. doi: 10.1111/j.1439-0450.1969.tb00150.x.	Geissinger HD	Zentralbl Veterinarmed B	1969	1969-10-01			10.1111/j.1439-0450.1969.tb00150.x
4877496	Nonspecific toxicites in the mouse assay test for botulinum toxin	Segner WP, Schmidt CF.	Appl Microbiol. 1968 Aug;16(8):1105-9. doi: 10.1128/am.16.8.1105-1109.1968.	Segner WP	Appl Microbiol	1968	1968-08-01	PMC547601		10.1128/am.16.8.1105-1109.1968
5690126	Shapes of infectious disease lesions	Julian RJ.	Can Med Assoc J. 1968 May 25;98(21):1016.	Julian RJ	Can Med Assoc J	1968	1968-05-25	PMC1924160
5706357	Spontaneous porcine endocarditis bacteriology and pathology	Geissinger HD.	Zentralbl Veterinarmed B. 1968 Mar;15(2):259-74. doi: 10.1111/j.1439-0450.1968.tb00314.x.	Geissinger HD	Zentralbl Veterinarmed B	1968	1968-03-01			10.1111/j.1439-0450.1968.tb00314.x
4870832	Acute and chronic Erysipelothrix rhusiopathiae infection in white mice	Geissinger HD.	J Comp Pathol. 1968 Jan;78(1):79-88. doi: 10.1016/0021-9975(68)90116-3.	Geissinger HD	J Comp Pathol	1968	1968-01-01			10.1016/0021-9975(68)90116-3
4158133	Two fatal cases of septicaemia due to Erysipelothrix insidiosa	Morris CA, Schwabacher H, Lynch PG, Cross CD, Dada TO.	J Clin Pathol. 1965 Sep;18(5):614-7. doi: 10.1136/jcp.18.5.614.	Morris CA	J Clin Pathol	1965	1965-09-01	PMC473019		10.1136/jcp.18.5.614
14343830	SENSITIZATION BY ERYSIPELOTHRIX RHUSIOPATHIAE (INSIDIOSA) WITH RELATION TO ARTHRITIS IN PIGS. I. PRETREATMENT AND CHALLENGE WITH DEAD CELLS OF SEROTYPE B IN A HOMOLOGOUS SYSTEM	SHUMAN RD, WOOD RL, MONLUX WS.	Cornell Vet. 1965 Jul;55:378-86.	SHUMAN RD	Cornell Vet	1965	1965-07-01
5855500	Chronic Erysipelothrix rhusiopathiae infection in laboratory rats. II. Influence of vaccination on the development of the disease	Grabell I, Hansen HJ, Thal E, Wellman G.	J Comp Pathol. 1965 Jul;75(3):275-9. doi: 10.1016/0021-9975(65)90032-0.	Grabell I	J Comp Pathol	1965	1965-07-01			10.1016/0021-9975(65)90032-0
5322918	Chronic Erysipelothrix rhusiopathiae infection in laboratory rats. I. Attempts to produce chronic erysipelas by the injection of killed organisms	Wellman G, Thal E, Grabell I.	J Comp Pathol. 1965 Jul;75(3):267-73. doi: 10.1016/0021-9975(65)90031-9.	Wellman G	J Comp Pathol	1965	1965-07-01			10.1016/0021-9975(65)90031-9
14310007	BACTERIAL ENDOCARDITIS	BLOUNT JG.	Am J Med. 1965 Jun;38:909-22. doi: 10.1016/0002-9343(65)90010-0.	BLOUNT JG	Am J Med	1965	1965-06-01			10.1016/0002-9343(65)90010-0
14286820	SUBACUTE BACTERIAL ENDOCARDITIS DUE TO ERYSIPELOTHRIX RHUSIOPATHIAE. REPORT OF A CASE AND REVIEW OF THE LITERATURE	PROCTER WI.	Am J Med. 1965 May;38:820-4. doi: 10.1016/0002-9343(65)90203-2.	PROCTER WI	Am J Med	1965	1965-05-01			10.1016/0002-9343(65)90203-2
14253634	ERYSIPELOTHRIX ENDOCARDITIS: REPORT OF A CASE WITH CEREBRAL MANIFESTATIONS	SILBERSTEIN EB.	JAMA. 1965 Mar 8;191:862-4. doi: 10.1001/jama.1965.03080100080027.	SILBERSTEIN EB	JAMA	1965	1965-03-08			10.1001/jama.1965.03080100080027
14141496	EFFECTS OF VACCINATION ON THE DEVELOPMENT OF ARTHRITIS IN SWINE WITH ERYSIPELAS: CLINICAL, HEMATOLOGIC, AND GROSS PATHOLOGIC OBSERVATIONS	FREEMAN MJ.	Am J Vet Res. 1964 May;25:589-98.	FREEMAN MJ	Am J Vet Res	1964	1964-05-01
13378631	Acute bacterial endocarditis caused by erysipelothrix rhusiopathiae	BLACK A, SCHIFFMAN WL.	N Engl J Med. 1956 Dec 13;255(24):1148-50. doi: 10.1056/NEJM195612132552408.	BLACK A	N Engl J Med	1956	1956-12-13			10.1056/NEJM195612132552408
13319184	Erysipelothrix septicemia in the porpoise	SEIBOLD HR, NEAL JE.	J Am Vet Med Assoc. 1956 Jun 1;128(11):537-9.	SEIBOLD HR	J Am Vet Med Assoc	1956	1956-06-01
14918754	Subacute bacterial endocarditis caused by Erysipelothrix rhusiopathiae	LAWES FA, DURIE EB, GOLDSWORTHY NE, SPIES HC.	Med J Aust. 1952 Mar 8;1(10):330-1.	LAWES FA	Med J Aust	1952	1952-03-08
14877491	A systemic human infection caused by Erysipelothrix rhusiopathiae	SKALOVA R, FALISEVAC J.	Acta Med Iugosl. 1951;5(3):238-49.	SKALOVA R	Acta Med Iugosl	1951	1951-01-01
